# Supplementary material for: Insights into the Underlying Mechanism of Ochratoxin A Production in Aspergillus niger CBS 513.88 Using Different Carbon Sources
Source: Toxins (Basel). 2022 Aug 12;14(8):551. doi: 10.3390/toxins14080551 (PMC9415321; doi:10.3390/toxins14080551)
Supplement: Supplementary file 1 [file toxins-14-00551-s001.zip]

Archive with 1 entries (1 files):
- toxins-1837911-supplementary.pdf
